# Supplementary material for: Identification and expression analysis of Sox family genes in echinoderms
Source: BMC Genomics. 2024 Jul 1;25:655. doi: 10.1186/s12864-024-10547-0 (PMC11218330; doi:10.1186/s12864-024-10547-0)
Supplement: Supplementary file 2 — Supplementary Material 2 [file 12864_2024_10547_MOESM2_ESM.xlsx]

## Sheet: Supplementary Table S1
Species	Gene ID	Proein Accession Number
Homo sapiens	HsSry	NP_003131.1
	HsSox1	NP_005977.2
	HsSox2	NP_003097.1
	HsSox3	NP_005625.2
	HsSox14	NP_004180.1
	HsSox21	NP_009015.1
	HsSox4	NP_003098.1
	HsSox11	NP_003099.1
	HsSox12	NP_008874.2
	HsSox5	NP_008871.3
	HsSox6	NP_059978.1
	HsSox13	NP_005677.2
	HsSox8	NP_055402.2
	HsSox9	NP_000337.1
	HsSox10	NP_008872.1
	HsSox7	NP_113627.1
	HsSox17	NP_071899.1
	HsSox18	NP_060889.1
	HsSox15	NP_008873.1
	HsSox30	NP_848511.1
Mus musculus	MmSry	NP_035694.1
	MmSox1	NP_033259.2
	MmSox2	NP_035573.3
	MmSox3	NP_033263.2
	MmSox14	NP_035570.1
	MmSox21	NP_808421.1
	MmSox4	NP_033264.2
	MmSox11	NP_033260.4
	MmSox12	NP_035568.1
	MmSox5	NP_035574.2
	MmSox6	XP_036008726.1
	MmSox13	NP_001407849.1
	MmSox8	NP_035577.1
	MmSox9	NP_035578.3
	MmSox10	NP_035567.1
	MmSox7	NP_035576.1
	MmSox17	NP_035571.1
	MmSox18	NP_033262.2
	MmSox15	NP_033261.1
	MmSox30	NP_775560.1
Oreochromis niloticus	OnSox1a	XP_005457844.1
	OnSox1b	XP_005450142.1
	OnSox2	XP_003457401.2
	OnSox3	XP_005467513.1
	OnSox19	XP_003458966.1
	OnSox14a	XP_005451233.1
	OnSox14b	XP_003438076.1
	OnSox21	XP_003447333.1
	OnSox4a	XP_005450837.1
	OnSox4b	XP_005450601.1
	OnSox11a	XP_005477157.1
	OnSox11b	XP_005452537.1
	OnSox5	XP_019202657.2
	OnSox6	XP_019213827.1
	OnSox13	XP_005450157.3
	OnSox8a	XP_003438722.1
	OnSox8b	XP_003450163.1
	OnSox9a	XP_005448042.1
	OnSox9b	XP_003450167.1
	OnSox10a	XP_003447925.1
	OnSox10b	XP_005468484.1
	OnSox7	XP_005460371.1
	OnSox17	XP_003439290.1
	OnSox18	XP_005465460.1
	OnSox30	XP_003447014.1
	OnSox32	XP_003439409.1
Danio rerio	DrSox1a	NP_001002483.1
	DrSox1b	NP_001032751.1
	DrSox2	NP_998283.1
	DrSox3	NP_001001811.2
	DrSox4a	NP_998287.1
	DrSox4b	NP_957195.1
	DrSox5	NP_001028757.1
	DrSox6	NP_001116481.1
	DrSox7	NP_001074219.1
	DrSox8a	NP_001271361.1
	DrSox8b	NP_001020636.1
	DrSox9a	NP_571718.1
	DrSox9b	NP_571719.1
	DrSox10	NP_571950.1
	DrSox11a	NP_571411.1
	DrSox11b	NP_571412.1
	DrSox12	NP_001025449.1
	DrSox13	NP_001352418.1
	DrSox14a	NP_001032769.1
	DrSox17	NP_571362.2
	DrSox18	XP_017209261.1
	DrSox19a	NP_570983.2
	DrSox19b	NP_571777.1
	DrSox21a	NP_571361.1
	DrSox21b	NP_001009888.1
	DrSox32	NP_571926.1
Drosophila melanogaster	DmSoxN	NP_001260269.1
	DmDichaete	NP_001261830.1
	DmSox21a	NP_001261827.1
	DmSox21b	NP_001261829.1
	DmSoxC	NP_001286801.1
	DmSoxD	NP_001014695.1
	DmSoxE	NP_651839.1
	DmSoxF	NP_523739.2

## Sheet: Supplementary Table S2
Gene name	Seqs
AcpSoxB1	MYKSTSEMMEQTELKPNISVSSMASPTQSLSQGHHGQPGTPIMVGTTNTPNSGGKNAQNDRVKRPMNAFMVWSRGQRRKMAQDNPKMHNSEISKRLGAEWKLLSDEDKRPFIDEAKRLRAVHMKEHPDYKYRPRRKTKTLMKKEKYALPGMISPGQGPPGMQRQVPEGMQGYHHLNGYMNGGYPMMQHDQLQHLQAHSFSGSQMAGNTGLHPRYDMAGQIAYPPMTCAPGSAYLNSASYTTPYASHVQMQQPSSKAEQVSDRAAAVAAARNMPSDSLKDMISMYLPGADSNDPNTQRQHAVAMQAAYHQSVSGANGTVPLTHM
AcpSoxB2	MDGLAKANEHVKRPMNAFMVWSRGQRRKMAQENPKMHNSEISKRLGGDWKLLSEEEKRPFIDEAKRLRALHMKEHPDYKYRPRRKPKNMMKKDRYAFPIPCVPSTSSYGPVTTSVSDHISAEKMRSYLPSSLSTHPYQILDHHNGVKLDSSPSMRAAEMAAAAGALYPSHLSPYMYPPTLPSSAFGKLPPGASSPIPPHAHGVHSQSQYMMPYGWPGSPDIQRPVAYILVKPDMEPYGPAHPAIRPTVPVPTRHTAAI
AcpSoxC	MVPQTQSLGLIGSSQSSGPSSPESSTSGSDLSMTGIDLGAILQQSTLDISEDICQTNWKANNGHIKRPMNAFMVWSQIERRKIMETQPEMHNAEISKRLGRRWKTLNDSQKSPYVEEAERLRLLHMQEYPDYKYRPRKKAKPANKQENPTRNGGVSKHKHSSKSKSKNSSRHHHNKADRVPKLKLTIDKKFRESIKASKAIDLGSTQLTPPAKVPSSPTGSTPDSPVDGRSMYEDYVDVCPKPQQHEAQQQQHQQRIAPIMIKQQHHHQLQQQQQQQQPQQPSTVPINNNSTHTDLNTAQANSQLAGLTEEFFPSTWPNFDLQDLGSLADDLSPLDSCSSNGSHFEFPDYMTPEVSEMIQGDWLDTSFASLISACTN
AcpSoxD	MCIFCVLWNSELARRAGAKTEALYRETTAMSVRQSSPAMGTDGIQIKQEPLDEDSDRQSDGDSSGSHAGSGAGMSNIVENDMADVQMECDEISNGHAQMNGETDSRTPSVHMDGDVNSDEQCLTDNGHSPTLTNGVDGDLHIDNNNTLLKDAAEVERSIEVAEMELRKAPEPGAPTPKSLAEKEARLEQLLSQLNVLKEQLLAQQQEAAAMHRSQIQRQQRQMELQRLQQDMLQRQQQQLLEQQHKITILTQAMQHQSGQFIRLVPIYPQDYPAGVAPVLIAPDGTAVSSSTQTGTKTTQAGLSTSHLLAGHPGLPSPQLTTGIPVPVKPPMHTASPKGLLTIPHASFPPTGFPSTRTSPSTVAPSLQQDSNPEPLNLSARGSNSSSSSSLSTSWSSRG…
AcpSoxF	MRTVSEMLQQDLNLNRNNLMLRGGLSTVTLLSEPGNAALLQQAGCKWLEEMKEKNAGDGASGGRGKRETRIRRPMNAFMVWAKDERKRLADQNPDLHNADLSKMLGKSWRSLSLMEKRPFIDEAERLRVKHMADHPDYKYRPRRRKGPKRTMKRNTGTAPPAGGSTGSSAAASSPSTPLSAPATPVSMSASSPDHMGTSSLQTPDVTPRTSPTPMDNANGTAPDLKFKHAPLGTIDLNFTAASYTEPLAAMGLPTPEMSPLEMMEESVFTFPSSGLEAPSHMQPYATSAQSPPTPMVEPEGVNNAGCYQFNPIKPQGGPQEGVDGTACDLLPIKTEQIVPQGMDNMNMSASATLSSLRALVNAPPQNQNSAVTSLISQALSQAQQDQLQQMQQQEELQQ…
AcpSoxH	MISRDNVTASTFTSNRNGESPRSIITTGINSAPFAISNDAAQPSPQGHSTGSLNVGSKDYKKSDDHSEVQRVLVTQKSATSSASSNSNNLPTVIVGKSNTGSIAPISSGQGFYFLPAVKTAASTAAVCLNRPTTKTNPQSGTVTMTPSVATTTPSITCKIGDKVYRCFEIESNVTTPSNGSLLSKQELSVASRPPTSEGRSGKIFKLSNNEDRFAMVSKLPTTEKKSIIVSKQATTAEERSGTLFKLPTTEDGSKMSIKQPVGKESDNIMVSKLCHPEEPSITTSAEFVHQPRSTTDPVISIPSPSQQVTSLTNQQALRAPATNRLTSSANTSHAQPTEKTDEAPKELTSIPSSLNTETTADCSSVAGDAGTPEVEKNYTELTLYRPKNVKPPRPVEKA…
AnjSoxB1	MAHVPQTELPPAPLAHVHANSNGVMMHQHSSPPVAVTATPPVSAHSMPTTPTTPTTPGSQGNAMMQGGKGSSADRVKRPMNAFMVWSRGQRRKMAQENPKMHNSEISKRLGAEWKLLSESEKRPFIDEAKRLRALHMKEHPDYKYRPRRKTKTLLKKDKYALPGMLAPGGPGQVQRGVEAMQGYHLNGYAAMNGVGGYTAMMQEQLHHPYHTQSLSGHPQMANANGTGLHAYRDMSQLYPPMTSATHPSVASAYAYTTVPGHYAQTTQHVGAVASGVKTEAVSMSDRPPPAHSAHSINASGGRNCPGDLRDMISMYLPAGEVADGQRQQALQAAAAQYHHQVATSASPGVGTQSVPLTHM
AnjSoxB2	MDMTSKPMDHVKRPMNAFMVWSRGQRRKMAQENPKMHNSEISKRLGADWKLLTEEQKRPFIDEAKRLRALHMKEHPDYKYRPRRKPKSLLKKDRYAFPIPCLPTSNSLAVNTSAADIFSSEKARAFLPHSPHAYSTMLEASAKLEAAHHAYRATELSSLYSPSALYPSLHSSAFGKLPTSPVSVGHPAAISPTHQQYLFPYPGSWPSHHHHQDVQRPVAYVLVKPDIEPYPTHASIRPPLPMSRATAI
AnjSoxD	MSTIMDTNLELTKHKPIKCEIIEENMDTEDQQQDAYIIDRTVGKLNRTTDSLSDSGQSCDCSSEENVIMEEKEDINGQGKGSEVDEKMKIDLNGNMGLDKNVEVKTVHNTKSTSEQLAEKDAQIQDMLLQLSVLKEQLMIQQRENTDIHKVQLAKQQQQLEVQRQQQEMIQMQQQQIMQQQQRIQLLSQAVQEQYKAAPPGYAGIRLIPIYPGDSYPLPPHMLLPSPTEPPASVKVGMSPTSPKLEIPHQPKSVSTTRIQPPHVTSQPVISGTTTSISSKGLLTIPQTPFPLQGFPSPIRLSPKTLHTGSEVQQPLNLTLKPAPKAGPGMQKMIDLQSPPSPPLQTFVPSRPLTITEPLKRSNSMSPKASYQKYATHEAEILSGTTANMYEHSESGSPQ…
AnjSoxE	MMSLNEEQELDLSRTERSMSVGSDGPSTPGSVSDDSSDGEQKDSIRDAVSQVLEGYDWSLVTMPTKNGGKDGKSKPHIKRPMNAFMVWAQAARKRLADQYPNLHNAELSKTLGRLWRMLSDKEKKPFVGEADRLRLEHKKKYPDYKYQPRRRNKPVKNGCPSDSSHPGHLNPAVFNGLVPDTTDGMEMPYRGTKMPQNSAPGQHGPPTPPTTPKNDPDMPPMKRAKYVSNVIDYVPDLNDFVERSELSMYLPGQANAMPSTNVNSNLPAVSKETPPPYSSTAYTVLTSTNVSTRQTQPWMSRNQDSSSPLNLSSPNQQMKSPHHEMVNTNQATYENLNSPEHQQQAYDFTLQTTNQNQFQDYPSSNYSYEQSSPQHGNFYPTHTSQTTPLPSMFQFQRS…
AnjSoxF	MKTVSEMLIRADFQRNNTRNPNGGQLILNSSLFQASALSGNAINQHGVVAWNDQKNTNTEVSTGGRGKKEQRIRRPMNAFMVWAKDERKRLADQNPDLHNADLSKILGKTWKGLSLPDKRPFVEEAERLRVKHMSDYPEYKYRPRRRKGPKRNKRSMSTSSASSETSGTNPQSSSSSPSPIESDANSPASTHFNNLQTPDTSPRTSPSPLDNTDGNSTSEELSPRFPLPPLSSFAGTNASGNRQTSLHNRGFIAAMGLPTPEMSPIESVADVFTFSNAPTTSNGQTRISNKFENLNLNFSMNKQETTDNSFVSHVAPTSAFPACETLTHLHELVSNQSSQHCQPGLNTILSPNMNGNIPQQNFSGLSQCDMQHQMFNLNSNINMFSCEDVATMSLEQFT…
AnjSoxH	MRICQRNDNCIERAHCKDSVCKFVVYPNASNHKEYNISKNQTSFENQNRNNGKEDNHNIGLSIVADWSKNTSAIYNNYENHYNKIKEKDQIVSNLADLLTNTSEKVSYHYGISDRPTYSFPSCHVLNENADTWTPKTVWVRQHCEPSILPITQSAYQPTEFNSIHRCQQQSTFQHCEEASHSPNNLHTTPNEGRSIDRSKSPSHSSIISSTKELKLTSHLIQSSSTNGFYDASVADCLAIPTRVVHNRPADRPLIRTLPTFTVHEKNSPTELVSSGDRLLKELVSSNALSAILHDTCKNSAMFDKSSKLNTFDSSASTSISRILERVRSIPCKSNIEKISSTQLVRKAQVQRTSTSNRTKCVQISSPDRPNAKHNSSYRHTPINQGHIRSADGNRAESQ…
ApjSoxB1	MALNVDHHAPPQTELKPQPLSSPQPIVSTPGLPTPAHQPLGHVGIPMSHAHMTHSHSPTVSKNAQNQQDRVKRPMNAFMVWSRGKRRQMAQENPKMHNSEISKRLGEEWKHLTDDQKKPFIDEAKRLRAVHMKEHPDYKYRPRRKTKTLMKKDKYAIPGMLPPGADMQRTVGDGMQHYPPSINGYMNGYPMMQEQLSHLQPHFGAGAQMGGNSGLHPRYEMGQLYAPMTSAHHAYLNPAAGYGHYSSQAVPMHVPTGSAVPKSEQSSSPTGSAADRAHHPQGIPTRMHTADIKDMINVYLPGDVANDPNAASRHHALQVAAAGYNQHGTPTSSAAMIMNQSVAHIAHAHSHSQQM
ApjSoxB2	MSADNYGAKQQEHVKRPMNAFMVWSRGKRRQMAQENPKMHNSEISKRLGEEWKLLTEDQKRPFIDEAKRLRALHMKEHPDYKYRPRRKPKSLMKKDRGYPYPIPYVPASPPFHPHQHQLQKS
ApjSoxC	MVPQTQTILDSNGQTMAYSDPDSPSMDSSGSIDPTLLQSTLDISEDICQTNWRGTNGHIKRPMNAFMVWSQIERRKIMETMPDMHNAEISKQLGKRWKLLNDDQKTPFVEEAERLRQLHMQNYPDYKYRPRKKVKPAAKSDGGNRNSSGGKPKSKSKSNSKTNRSGASLVQGVQGGRIDKVPKLKLTIDKKFRESIKASTAIELAASQLTPPAEVPCSPTGSSLDSYPGGEHSLYDEIAPQNCEYKRHINITNCSVTSIPNNTTTTSMIPTPAYGGSTSPQSFSVPSPELSAQCSPASTVSSISTSSQSHFPLDDLSFPGGWPSLDNFTLEDLESLESTINGNQANGQANLDLSDYITPEVSQMIEGDWLDSSLASFVTACN
ApjSoxD	MNIKCQPYAHHKLNISDESYAVQAMQSRRNLIIDLTDEDERPKVDVQVDKSGTIARMYRDARKSEAGKPHIKRPMNAFMVWAKEERRKILARHPDMHNSNISKILGSKWKTMNHAEKQPYYEEQARLSKQHLEKYPDYKYRPRPKRTCIIDGKKLKVGEYKALMRQKRQEVRHVYYSRDNEPLMKSSPMTTSTAPSFQIPSGFALNPQQAAAAMAAYEVQGMPTMVNPDQVPSSQG
ApjSoxE	MSPQKEELSPSRVSESSIDEIIDPVSPASDCDSSNGEFREQIHGPNGRDLTSSIGTAVARVLDGYDWSSIQMPTRTSTGSKKAPHIKRPMNAFMVWAQAARKKLADQYPNIHNAELSKTLGKLWRLLSDNEKQPFIEEAERLRLQHKKDHPDYKYQPRRRNRGGKHTCSKADCMEMTSTYSATSGQRKTRKGEADMVPHVGTTQGPPTPPTTPKDDDEQQPPMKKRRKYSIRKPVRHVSGDMNFTDIGSAIMDGLESEELDQYLVSHMSHMPSSMPTALVSDQMHCSYPPQSSAGYTNIADTPVCDARVPLQWVSAEHGSGTIPGVNHRNASALNLKLEEKLKSSTVNSENQYTNGTMQSFNYAMHHSPVTQHSPTNGGYPEYQQPSAHVGGGHHFGSG…
ApjSoxF	MRTVSEMLLPRRHQTQMQVNGGMGVIYNTATGQSTSAAGFLPGSTIDPKSGMDGQFAGRGRREQRIRRPMNAFMVWAKDERKRLADLNPDLHNADLSKLLGKAWRSLSLVDKRPFVEEAERLRLKHMADYPDYKYRPRRRKNKKPRSSKTRDETQTGENPPPTHSKEGLKAEQMTTLMSVLQTPEASRALRRVHKTHSTVAMT
ApjSoxH	MRVPKVSRTRRLQRETRPRESTNGSKNNGKDGESKSPSSTSNDKNTKIKRPMNAFMVWAREYRTILSKGFPKESNSQISVRLGDIWSNLTNEEKKPFYDRADKLRRQHEKDYPG
AsrSoxB1	MYKSTSDMMEQTELKPNISVAAMASPTQSISQVHHGQPGTPVSMVGTPGTPGSGGKNIPNDRVKRPMNAFMVWSRGQRRKMAQENPKMHNSEISKRLGAEWKLLSDEQKRPFIDEAKRLRAVHMKEHPDYKYRPRRKTKTLMKKDKYALPGMISPGQGPPGMQRQVPDGMQGYHHLNGYMNGGYPMMQHEQLQHLQAHSFGGSQMAGNAGLHPRYEMPGQPIYQPMTCAPTGSYLNSASYSTPAYAQMQQQSSKSEQGSDRAAAISAARNISSDSLRDMISMYLPDGNDPNAQRHAAIQAYQQSVSSAGVNGTVPLTHM
AsrSoxB2	MDGITKANEHVKRPMNAFMVWSRGQRRKMAQENPKMHNSEISKRLGADWKLLSEEQKRPFIDEAKRLRALHMKEHPDYKYRPRRKPKNMMKKDRYAFPIPCIPTTSSYGPVTTSASDITAEKMRQYLPSAMSAHPYSILDHHSSKLDSSPAMRAAEMAAAAGALYPSHLSPYLYPPTLPGSAFGKIPPGATSPIPPHAHSVHNQSQYMMPYGWPGSPDIQRPVAYILVKPDMEPHYGVPHPAIRPTVPVPTRPTAAI
AsrSoxC	MVPQTQSLSLSSGQSSGPSSPESASGSNMSMAGIEIGVELQQSTLDIAEDICQTNWKANNGHIKRPMNAFMVWSQIERRKIMETSPEMHNAEISKRLGRRWKTLNETQKHPFVEEAERLRLLHMQEYPDYKYRPRKKAKPTTKQENPTRNGGISKHKHSSKNKNKSSSRHHHNKADRVPKLKLTIDKKFRESIKASKAIDLGSTQLTPPAKVPSSPTGSTPDSPVDGRSMYEDYVDVCSKPQQAEVQHQQQQITSVMIKQHHHHLQQQQQLQQQQQSQQQASTVPVINNNSTQSTDLNIAQTNSQLAGLTEEFFTSTWPNFDFGSLQDLGSLADDLSPLDSCSSNGSHFEFPDYMTPEVSEMIQGDWLDTSFASLISACTN
AsrSoxD	MGEGANSKGEFRNRVKTWRKECCLMKSRGVEYSKPQETTTMSSHRSSPAMGTDGLQIKQEPIDDESDNHSSSSTADNSRGDVHMEYDEMNGQMNGDAVMDGEMFSDEHSVNDNGHSPLTNGVDNDLHIENNNILLKDAADVERSIEVAEMELRKAPENGTPTSQSLAEKEARLEQLLSQLNVLKEQLLAQQQEAAAMHRSQIQRQQRQMELQRLQQDMLQRQQQQLLEQQHKITILTQAMQHQSGQFIRLVPIYPQDYPAGVPPVLIAPDGTTTLAGTKTTQSGLVTTSHLLSGHPGLPSPQLSTGVPISAKSPLHTTSPKGLLTIPHTTFPPGFPTRTSPTVAPPLQESDPEPLNLSARGSTSSASASSTSSMYTNSSSRSIANTKGSTSPSQIFVTS…
AsrSoxE	MHKDIIMSVQISDMERPLSRGSDGPVSPGCSESGSESSDTTLHGDGTPSALDPRFSPSIRDAVSRVLQGYDWSLVPMPTRVSGNPNAKPHIKRPMNAFMVWAQAARKKLADQHPHLHNAELSKTLGKLWKLLSEPEKQPFIEEAERLRQQHKKDHPDYKYQPRRRNKSNNKPSKGPLSTDTTTLCKGSRSPGDTSSDDGSKRYAVHATPQQNGPPTPPTTPKNDTDCLNGQPPQKRMKYIQLLKGGDRQQQQLPMDLAGVDVRDLSSDMMANMDGLINEDLDHYLVASSAQSPQAQQTANCNTYAMMNSCQNLTQSEQWVNRQGIPPIPVAVSVSNTMKLEEEILSPEQQHFSSSPTSSNQVQPYDFSMQPHYAEYPSPTGQTYDYPQQPQPAQIGYYA…
AsrSoxF	MKTVSEMLQQDLNLSRNNLMIRGGGLNTAALLAEPGTASLLHGCKWLEEMKEKNTCTEGASNGRGGKRETRIRRPMNAFMVWAKDERKRLADQNPDLHNADLSKMLGKSWRSLTLMEKRPFIDEAERLRVKHMADHPDYKYRPRRRKGPKRTMKRNAVSAAGSTPTSTSPGSPLSAPATPISMAASSPEHMGTSNLQTPDVTPRTSPTPMDNVNAGPDIKFKIHPINTIDLSYTVSSYSEPLAAMGLPTPEMSPLEMMEDNVFTFPNPGLERTGVVSQLQPYASSAQSPPTPMVEPERGCYFSPIKTEPVAHGEDNLNMSASATLSSLRALVNAPPQTCNSNAPMTELISQALTQAQQQQLQQLQQQQQQEQLQQQMNTISNHQTRTQTTDSFPQSQYA…
AsrSoxH	MKRGATRFHLQRELASEPFETSREIASVPALLLETDGKYISIRVRPTWWDALSSRGRKRPNADRVRRPMNAFMVWARINRPLLAKSFRGNNNADISIRLGQAWNALTHVQKDPFYREAEELKKQHREEHPGWVYSPRPPKQKNTGFSIVPSGDHANSLPNCKLNPNSTSYFTFSSNPRYVISQHGPFGIQPPMTHRDNAAGAQSQRPGTSGVSVNSQHAPPQAQQYVIEPVGPPRRPDSAQILRHAAAAGPTAVGQPAIQPVQILMKNPSSQIPQNKMVYQQANGGAVLHLVNEGRAQTAVNLTPNQNAVNILKGMQAAHVADFGYGAPPQAESVHATFGSSTGEERKNGNSSSPGSNSTASSSRHPRRCDVDLDDDERSLNLHIPDGGVDAAASELRT…
HeeSoxB1	MSAPSLHEQPELKHSVNVMASSIPGMTHHVGALAQASVMGNGGPPGGGGSNKNNNPNNNPDRVKRPMNAFMVWSRGQRRKLSQENPKMHNSEISKRLGAEWKLLSEDEKRPFIDEAKRLRAVHMKEHPDYKYRPRRKTKTLLKKDKFTLPGIINPQTGAPVQRGVGEGMHGYQHLNGYMNGYPSMMQDQLSHLPSHSYGAHQAAQMANSGLHHRYDMAQLGYPPMSTTHAASYLSPAAANYSAAYSQAAMMHHAPPGASAAKSEQASMSTERTQSAATAVSAGRPMPGDSSLRDMINMYLPGDANDPNVQRQHAMQQAAAAAYHGTSVTSTSGVGVNGTVPLTHM
HeeSoxB2	MMDSAMGKTSDHVKRPMNAFMVWSRGQRRKLAQENPKMHNSEISKRLGAEWKLLSEDDKRPFIDEAKRLRALHMKEHPDYKYRPRRKPKSLMKRDKYAFPIPCIPTTSPYPVTTSGADIMNMTSAEKARTYLSSHQHHAAAAAAAASQYSVLEHAQKLESPTSLIRDFPPHPALYPPPHMYPTSAAAVPGSAFGKLPGGSAAAAAAAAGLHSQPYMMPYPAWPGQDGVQRPVAYILVKPDMEPYGATHPAIRPTMPLPTRPTAATAL
HeeSoxC	MVPQNLTSNGLITMQSQQIPNGHGSPSSGSTGSSEELRQSTLDIAEDICQTNWKGNNGHIKRPMNAFMVWSQIERRRIMETTPDMHNAEISKRLGRRWKTLDEVAKAPYVEEAERLRLLHMAEYPDYKYRPRKKSKPTAKPEAAKTTSSKPKSSKPKSSSKSTKMNGIVIDQHNPHQIVQSGRIEKIPKLKLTIDKKFRESMKASKIVELVPSQLTPPAKVPASPTGSNTDPCNEQSLYEDYANIQQTYEMQRYEFGVPSGATSTTCSSPASSDVSQQSSMSTNSSVSSMSTGSSYCAQSIEDVVFPGGLTGSEFSNFNFGTLPDDLSPLDSVGSNGSHFEFPDYTTPEVSELIDSDWLLSSMISAYN
HeeSoxD	MASEMQDTVATSPSPVNIKKEPCDPSEEAMDCEEGQRLKIVEVGDGQREEKEDEERERSPRVGVLDLAERKPEQMITLKQHIMIGRAALRRESALDENAQRSGSESESRDDTQSREEAMRDDLNERLQQEGVTHNGHTEDGDVCKTRREQDLEDTLAVKDQKLEQLVGQLGSLREQLLAQQAEAAALQRSQVQRQQRQMELQRMQQDMLQRQQQQLMEQHHKINILMQALQQQQQQPGSPAAASSAAAAAAGGGFVRLIPVYPTDYVRPPAPILVTSPNGHNASLGLASQPNGKQIPSPTTPLGQAKLATSPIGTGQIPAVSPLTGSPKGLLTIPHASFPPTGFPTMPRGSPTGMHAYHEMAPEQPLNLSQKGSSSDSNRSDGSPVGSPLTPPPTQVCV…
HeeSoxE	MSSPESLELHHSLSEGSSPRTPGSDSDDSSSECSREDLAILPGRIDPASLVVGSDGSAAAQFSPSIRDAVSRVLNGYDWSVVAIPSRTGPNGKRKPHIKRPMNAFMVWAQAARKKLGNQYPQLHNAELSKTLGKLWRLLSDKEKQPFIEEAERLRQQHKKDYPDYKYQPRRRNKNDNNTKKPCPPSNRSALVPSPDSSNHVSTKALLSAMVGEEITEANLKERTEKLGMMMGGTGGQGPPTPPTTPKNDLDCTRPNKRQKYSLKVKTEMPVEFAGVDVRDFGGDIMGMEEFSSEELDQYIVQTIASVTASQPMPCQQGMVRQTCAMPPFTTHSTSYPMSNVNTQSSNGRHWMGRPHPNGGNTSPLQATALDNVNSKMEHDMMSPPPQYPSSQHLHQMQA…
HeeSoxF	MRTVSELLRNDPKSGLPLATANALQSALLASNGTLIAGTALPGGMGVWSETVGGQRVLDNGGGLRGRKEARIRRPMNAFMVWAKDERKRLADQNPDLHNADLSKLLGKAWRSLTLMQKQPFVEEAERLRLKHMADHPDYKYRPRRRKGKKRQGRTRDGSSGDASSSSTPSTPSPTTPQTNGLPSSAMPTPEGSPRTSPTPMDNLNGNIPGGPIDNCKYKLPPFNSIYDPLSSNTLTQYNKSDSGHMVGLPTPEMSPTDHSDNVFTFPPSSSTDTLMQPDLSVVQTTSNVFAPIHSPDMAVKSEPSGYDFQQCAVDSNELTNQMNGTASLSASSNLRALVAMSQNPCPQQNVITTQQQHHQHNQQQQMQQQMQTHIFQQQQQQQLQTVVLQQQQQSFNNI…
HetSoxB1	MSAPTLHEQPELKHSVNVMASSIPGMTHHVGALTQASVMGNGGPPGGGGSNKNNNPNNNPDRVKRPMNAFMVWSRGQRRKLSQENPKMHNSEISKRLGAEWKLLSEDEKRPFIDEAKRLRAVHMKEHPDYKYRPRRKTKTLLKKDKFTLPGIINPQTGAPVQRGVGEGMHGYQHLNGYMNGYPSMMQDQLSHLPSHSYGAHQAAQMANSGLHHRYDMTQLGYPPMSTTHAASYLSPAAANYSAAYSQAAMMHHAPPGASAAKSEQASMSTERTQSAATAVSAGRPMPGDSSLRDMINMYLPGDANDPNVQRQHAMQQAAAAAYHGTSVTSTSGVGVNGTVPLTHM
HetSoxB2	MMDSAMGKTSDHVKRPMNAFMVWSRGQRRKLAQENPKMHNSEISKRLGAEWKLLSEDDKRPFIDEAKRLRALHMKEHPDYKYRPRRKPKSLMKRDKYAFPIPCIPTTSPYPVTTSGADIMNMTSAEKARTYLSSHQHHAAAAAAAASQYSVLEHAQKLESPTSLIRDFPPHPALYPPPHMYPTSAAAVPGSAFGKLPGGSAAAAAAAAGLHSQPYMMPYPAWPGQDGVQRPVAYILVKPDMEPYGATHPAIRPTMPLPTRPTAATAL
HetSoxC	MVPQNLPSNGLITMQPQQIPNGHGSPSSGSTGSSEELRQSTLDIAEDICQTNWKGNNGHIKRPMNAFMVWSQIERRRIMETTPDMHNAEISKRLGRRWKTLDEVAKAPYVEEAERLRLLHMAEYPDYKYRPRKKSKPTAKPEAAKTTSSKPKSSKPKSSSKSTKMNGIVIDQHNPHQIVQSGRIEKIPKLKLTIDKKFRESMKASKIVELVPSQLTPPAKVPASPTGSNTDPCNEQSLYEDYANIQQTYEMQRYEFGVPSGATSTTCSSPASSDVSQQSSMSTNSSVSSMSTGSSYCAQSIEDVVFPGGLTGSEFSNFNFGTLPDDLSPLDSVGSNGSHFEFPDYTTPEVSELIDSDWLLSSMISAYN
HetSoxD	MASEMQDTVATSPSPVNIKKEPCDPSEEAMDCEEGQRLKIVETGDGQREEKEDEERERSPRVGVLDLAERKPEQMITLKQHIMIGRAALRRESALDENAQRSGSESESRDDTQSREEAMRDDLNERLQQEGVTHNGHAADGDVCKTRREQDLEDTLAVKDQKLEQLVGQLGSLREQLLAQQAEAAALQRSQVQRQQRQMELQRMQQDMLQRQQQQLMEQHHKINILMQALQQQQQPGSPAAASSAAAAAAGGGFVRLIPVYPTDYVRPPAPILVTSPNGHNASLGLASQPNGKQIPSPTTPLGQAKLATSPIGTGQIPAVSPLTGSPKGLLTIPHASFPPTGFPTMPRGSPTGMHAYHEMAPDQPLNLSQKGSSSDSNRSDGSPVGSPLTPPPTQVCVR…
HetSoxE1	MSSPESLELHHSLSEGSSPRTPGSDSDDSSSECSREDLAILPGRIDPASLVVGSDGSAAAQFSPSIRDAVSRVLNGYDWSVVAIPSRTGPNGKRKPHIKRPMNAFMVWAQAARKKLGNQYPQLHNAELSKTLGKLWRLLSDKEKQPFIEEAERLRQQHKKDYPDYKYQPRRRNKNDNNTKKPCPPSNRSALVPSPDSSNHVSTKALLSAMVGEEITEANLKERTEKLGMMMGGAGGQGPPTPPTTPKNDLDCTRPNKRQKYSLKVKTEMPVEFAGVDVRDFGSDIMGMEEFSSEELDQYIVQTIASVTSSQPMPCQQGMVRQTCAMPPFTTHSSSYPMSNVNTQSSNGRHWMGRPHPNGGNTSPLQATALDNVNSKMEHDMMSPPPQYPTSQHLHQMQA…
HetSoxE2	MSSPESLELHHSLSEGSSPRTPGSDSDDSSSECSREDLAILPGRIDPASLVVGSDGSAAAQFSPSIRDAVSRVLNGYDWSVVAIPSRTGPNGKRKPHIKRPMNAFMVWAQAARKKLGNQYPQLHNAELSKTLGKLWRLLSDKEKQPFIEEAERLRQQHKKDYPDYKYQPRRRNKNDNNTKKPCPPSNRSALVPSPDSSNHVSTKALLSAMVGEEITEANLKERTEKLGMMMGGAGGQGPPTPPTTPKNDLDCTRPNKRQKYSLKVKTEMPVEFAGVDVRDFGSDIMGMEEFSSEELDQYIVQTIASVTSSQPMPCQQGMVRQTCAMPPFTTHSSSYPMSNVNTQSSNGRHWMGRPHPNGGNTSPLQATALDNVNSKMEHDMMSPPPQYPTSQHLHQMQA…
HetSoxF	MRTVSELLRNDPKSGLPLATANALQSALLASNGTLIAGTALSGGMSVWSETVGGQRGLDNSGGLRGRKEARIRRPMNAFMVWAKDERKRLADQNPDLHNADLSKLLGKAWRSLTLMQKQPFVEEAERLRLKHMADHPDYKYRPRRRKGKKRQGRTRDGSSGDASSSSTPSTPSPTTPQTSGLPSSAMPTPEGSPRTSPTPMDNLNGNIPGGPIDNCKYKLPPFNSIYDPLSSNTLTQYNKSDSGHMVGLPTPEMSPIDHSDNVFTFPPSSSTDTLMQPDLSGVQATSNVFAPIHSPDMAVKSEPSGYDFQQCAVDNNELTNQMNGTTSLSASSNLRALVAMSQNPCPQQNVITTQQQHHQHNQQQQMQQQMQTHIFQQQQQQQLQTVVLQQQQQSFNNV…
HolSoxB1	MAVNVDHSHTPPQTDLKAQPLVSPQPIVSTPGLPTPAHQPLGHVGLAMSHAHVQHTHSPTTTSKNAQNNQDRVKRPMNAFMVWSRGKRRQMAQENPKMHNSEISKRLGEEWKLLTEEQKRPFIDEAKRLRAVHMKEHPDYKYRPRRKTKTLMKKDKYTIPGMMPPGADLQRTDGMQAYPAMNGYMNAYPGMMQDQLSHLQPHFAGGAQMGGNSGLHPRYDMGQLYAPMTSTHPAYLNPTGYGHYSNQAVQMHVPTGGAVPKTEQSSSPTGSAADRAHHPQAISGRMHADNLRDMINVYLPGDVANDHNAASRHHAMQVAAAAAVGAASYGQHATPTSSAAMVMNQSVAHIAHAHSQQI
HolSoxB2	MSAENFSPKQQDHVKRPMNAFMVWSRGKRRQMAQENPKMHNSEISKRLGEEWKLLTEDQKRPFIDEAKRLRALHMKEHPDYKYRPRRKPKSLMKKDRGYPYPIPYVPSTPPFHHPPTSASEILNLSTSERHRAILPPSFTQPFAHPYSVLEGSASSKLDTPRSLTLPEFPPTSLYSSYASHPYSATAAASSAAFGKLPVGAGLPSGLPAQYMMPYPWPTASQDGIQRPVAFILVKPDMEPYSGVHPAVRPTVPLPTRPSHAAALT
HolSoxC	MVPQTQTVIDSSGQTMAYSDPDSPSLDSDRPSLPNNANIDPSLLQSTLSISEDICQTNWRGSNGHIKRPMNAFMVWSQIERRKIMETMPDMHNAEISKQLGKRWKLLNDDQKTPYVEEAERLRQLHMQNYPDYKYRPRKKVKPAAKSDGGSRSNSGSKPKSKSSKSNSKSSRSGASHVHGVQGGRVDKVPKLKLTIDKKFRESIKASTAIELAASQLTPPAEVPCSPTGSSLDSYPGEHCSMYDEITPQQNCEYKQHININNNCVTSIPNTATSPTSMIPTPGYGGSTSPQSFSVPSPDLSAQCSPASTVSSISTTSQSQTQFPLDDFSFPGGWPSLDSFTLEDLESLDSSINGFTNGQSHLDLSDYITPEVSEMIEGDWLDSSLASFVTACT
HolSoxE	MAPQKEAMSPSRVSEGSVEDDVAVSPSSDCDSTNGDLQEHGTEDCKDLNSSIGSAVARVLDGYDWSSIQMPTRTSTGSKKAPHIKRPMNAFMVWAQAARKKLADQYPNIHNAELSKTLGKLWRLLSDNEKQPFIEEAERLRLQHKKDHPDYKYQPRRRNRGSKHSCREHGKDCMDIGGAFGNAQRKMRKGEADMVPQVGTTQGPPTPPTTPKGDDEPPMKKRRKYTIRKQNRRVSGDLSFHDLGASIMDGFVAEELDQYLVPQISHVPSSMSTTLVSDQMHCSYPPQTSAGYTTIADTPMCDARVPAQWVPDATIISHENIRNSSSLKMEEKLKSPAGSPESQYASATMQSFNYAMHHSPVQHSPTGYQEYQHQTHVNNHYSNGNHSSHSPMTSPEYFT…
HolSoxF	MRTVSEMLLPRRQNQLQANGGLGVIYSAATGQPATATGFLQASVLDSKSGIDAVQFGGRTRREQRIRRPMNAFMVWAKDERKRLADLNPDLHNADLSKLLVQQPKGFQGERIMALVEKKCASVLVAVVHTLNNSQWNHGAIWRRVADNRAKGMGVGKAWRSLSLVAKRPFVEEAERLRLKHMADYPDYKYRPRRRKNKKPRNTKAREGETATGENTQTGDTKDSLKADNMTSLMTVLQTPEASPISSPSPADSFNGNSEIKMRLPPVSTVCDLNSLPPDVSFDMNLQNRGYQQVDPASHSYGLLTPEMSPAEVVDDNFFIFPDAVKPEPIDVNACNFTPMSSPPAVVPKVEPEAAQMHMTSYDQQNSQSPGELQTNLCEQRSSINMSASEALSSLRALV…
HolSoxH	MAANGTLKSSFSLPREKAPLGSNVASLPLASSHREENRKTTNLTTHSGDEILKYMQSDISCNSGKDEASDSQVTSSITSIQKAIAEMLTNIRASTSQSVESNEESVSGDGSKATSEDQTTERSKAKATDSEKISDKGNKIKRPMNAFMVWAREYRQVLSKGFPKESNSQISVRLGDIWSNLTSEEKQPFYDKADRLRRQHEKDYPDWVYQPNKRRRTTASFPQTGNRVVMATAGQIQGVLNGGNLGQKFQIQISPPIKAGQVHQPNKNLQENSRRVTRQMSGLPQTATQQVKSINISQSQPVSTSGPGPQFQSPKRPATVPVDESPLAADKFHSLLSRYPMASVLKQLSPEPQKRRSKSTSKLCKKQQPLKAKTPQQTKTRKKGKKPSPEKASSKKVGH…
LyvSoxB1	MSAPGVHEQTELKHSVNVMASSIPGMTHHVGALTQASVMGNGGPPGGGSNKNNNNPNNNPDRVKRPMNAFMVWSRGQRRKLSQENPKMHNSEISKRLGAEWKLLSEDEKRPFIDEAKRLRAVHMKEHPDYKYRPRRKTKTLLKKDKFSLPGIINPQTGAPVQRGVGEGMHGYQHLNGYMNGYPGMMQDQLSHLPSHSYGAHQAAQMANSGLHHRYDMAQLGYPPTCMSTTHAASYLSPVAANYSAAYSQAAMMHHAPPGASVAKSEQGNMPTERTQSAATAVSSGRPMPGDLSLRDMINTYLPGDSNDPNVQRQHAMQQAAAAVYHGSHGTSVSSTSGGVGVNGTVPLTHM
LyvSoxB2	MMDSAMGKGADHVKRPMNAFMVWSRGQRRKLAQENPKMHNSEISKRLGAEWKLLSEDDKRPFIDEAKRLRALHMKEHPDYKYRPRRKPKSLMKRDKYAFPIPCIPTTSPYPVTTSTADIMNMSSAEKARTYLSSHQHHAAAAAAAASQYSVLEHAQKLESPTSLIRDFPPHPALYPPPHMYPTSAAAVPGSAFGKLPGGSAAAAAAAAGLHSQPYMMPYPAWPGQDGVQRPVAYILVKPDMEPYGATHPAIRPTMPLPTRPTAATAL
LyvSoxC	MVPQNLPPNGLITMQSQQIPNGHGSPGGSSTGSSEELRQSTLDIAEDICQTNWKGNNGHIKRPMNAFMVWSQIERRRIMETTPDMHNAEISKRLGRRWKTLDDVAKAPYVEEAERLRLLHMAEYPDYKYRPRKKSKPTTKPEAAKTTSSKPKSSKPKSSSKTTKMNGIVIDQHHPHQIVQSGRIEKIPKLKLTIDKKFRESMKASKIVELVPSQLTPPAKVPASPTGSNTDPCNEQSLYEDYANIQQTYEMQRYEFGVPSGATSTTCSSPASSDVSQQSSMSTNSSVSSMSTGSSYCAQPSIEEVVFPGGLTGSEFSNFNFGSLPDDLSPLDSVGSNGSHFEFPDYTTPEVSELIDSDWLLSSMISAYN
LyvSoxD	MASEMQETAAVTSPSPVTIKKEPCDPLDEAMDCEEGQRLKVTEDGLRDGKEDEEQDRSPRVGVLDLAERKPEQMITLKQHIMIGRAALRRESALDENAQRSGSESESRDDAQSREEGMRDELHERLQEEAKQNGHTEDSDLCKTRREQDLEETLAVKDQKLEQLVGQLGTLREQLLAQQAEAAALQRSQVQRQQRQMELQRMQQDMLQRQQQQLMEQHHKINILMQALQQQQQQPPGSPAPSSTSAAAAAASAAASAAGGGFVRLIPVYPTDYVRPPAPILVTSPNGHNASLGLASQPNGKQIPSPTTPLGQAKLATSPIGSGQIPAVSPLTGSPKGLLTIPHASFPPTGFPTMPRGSPTGMHAYHEMTPEQPLNLSQKGSSSDSNRSDGSPVGSPLTP…
LyvSoxE	MSSPESLELHHSLSEGSSPRTPGSDSDDSSSECSREDLAILPGRVDPSALVVGHEGAATQFSPSIKDAVSRVLNGYDWSVVAIPTRTGPNGKRKPHIKRPMNAFMVWAQAARKKLGNQYPQLHNAELSKTLGKLWRLLSDKEKQPFIEEAERLRQQHKKDYPDYKYQPRRRNKNDNSNTKKPCPPNNRSTLVPSPDSSNHVSTKALLSAMVGEEITEANMKERTEKLGMMMGGAGGQGPPTPPTTPKNDLDCTRPNKRQKYSLKVKTEMPVDFAGVDVRDFGGDIMGMEEFSSEELDQYIVQTIASVTASQPMPCQQGMVRQTCAMPPFTTHSSYPMSNVNTQSSNGRQWMGGRHHPSGGNTSPLQATVLDNVNSKLEHDMMSPPPQYPSSQQLHQMQA…
LyvSoxF	MRTVSELLRNDPKSGLPLATANALQSALLASNGTLIAGTALSGGMGVWSEAVNGQRGLDNGSSLRGRKEARIRRPMNAFMVWAKDERKRLADQNPDLHNADLSKLLGKAWRSLTLMQKQPFVEEAERLRLKHMADHPDYKYRPRRRKGKKRQGRTRDGSNGDASSSSVPSTPSPTTPQTTGLPSSAMPTPEGSPRTSPTPMDNINGNIPGGPIDNCKYKLPPFNSIYDPLSSNTLTQYNKSDSGHMVGLPTPEMSPIDHSDNVFTFPPSSSSDTLMQPELSGVQSTSNAFAPIHSPGMAIKSEPNGYEYQQCTVDTNELANQVNGTATMTASSNLRALVAMSQNPCPQQQNIIAGQQQHHQQHEQHQHMQQQMHTLLFQQQQQLPTVELQPHQQSFNNV…
PamSoxB1	MYKSTSEMMEQTELKPNISVSSMSSPTQSLSQGHHGPPGTPIMVGTPNTPNSGGKNTPNDRVKRPMNAFMVWSRGQRRKMAQDNPKMHNSEISKRLGAEWKLLSDEEKRPFIDEAKRLRAVHMKEHPDYKYRPRRKTKTLMKKEKYALPGMISPGQGPPGMQRQVPEGMQGYHHLNGYMNGGYPMMQHEQLQHLQAHSFSGSQMAGNTGLHPRYDMAGQIAYPPMTCAPGSAYLNSASYTTPYASHVQMQQPSSKAEQVSDRAAAVAAARNMPGDSLKEMISMYLPGTDSNDPNTQRQHAAAMQAAYHQSVAGANGTVPLTHM
PamSoxB2	MDGLTKANEHVKRPMNAFMVWSRGQRRKMAQDNPKMHNSEISKRLGGDWKLLSEEEKRPFIDEAKRLRALHMKEHPDYKYRPRRKPKNMMKKDRYAFPIPCVPTTSSYGPVTTSVNDHITAEKMRSYLPSSLSTHPYQILDHHNGVKLDSSPSLRAAEMAAAAGALYPSHLSPYMYPPSLPGSAFGKLPPGASSPIPPHAHGVHSQSQYMMPYGWPGSPDIQRPVAYILVKPDMEPYGPAHPAIRPTVPVPTRHTAAI
PamSoxC	MVPQTTSLGLIGSSQSSGPNSPESSSSSGSDLSMTGIDLGAILQQSTLDIAEDICQTNWKANNGHIKRPMNAFMVWSQIERRKIMETQPEMHNAEISKRLGRRWKTLNDIQKSPFVEEAERLRLLHMQEYPDYKYRPRKKAKPTTKQENPARTGGVSKHKHSSKNKSKNSSRHHHSKADRVPKLKLTIDKKFRESIKASKAIDLGSTQLTPPAKVPSSPTGSTPDSPVDGRSMYEDYVDVCAKPQQPEVQQQQQRIAPVMIKQHHQLQQQQQQQHQQQQQQQQQHPSTVPINNNSTHTDLNIAQANSQLAGLTEEFFTSTWPNFDFGSLQDLGSLTDDLSPLDSCSSNGSHFEFPDYMTPEVSEMIQGDWLDTSFASLISACTN
PamSoxD	MYIETTAMSVRQSSPAMGTDGIQIKQEPLDDDSDQRSDSGSSGGGGGGTGDGIAENDMADVQMECDEFSNGHAQMNGETDSRTPSVNMDGDLNGDEQCLTDNGHSPILTNGVDSDLHIDNNNTLLKDAAEVERSIEVAEMELRKAPEPGAPTPKSLAEKEARLEQLLSQLNVLKEQLLAQQQEAAAMHRSQIQRQQRQMELQRLQQDMLQRQQQQLLEQQHKITILTQAMQHQSGQFIRLVPIYPQDYPAGVTPVLIAPDGTATSTQSGTKTTQSGLSTSHLLAGHPGLPSPQLTTGIPVPVKPPMHTVSPKGLLTIPHASFPPTGFPTTRTSPSTVAPSLNQDSNPEPLNLSARGSTSSASSSSSSMSTSWSSRGASDSSSTKGSTSPSQTFVTSRPV…
PamSoxE	IFLTSAGGSMPKMSVQITEMERPLSRGSDGPVSPGCSESGSESDTANCGEAPATLDPRFPPSIRDAVSRVLQGYDWSLVPMPTRVAGNPNAKPHIKRPMNAFMVWAQAARKKLADQHPHLHNAELSKTLGRLWKLLSDPEKQPFIEEAERLRQQHKKDYPDYKYQPRRRNKNKPSKGPLTSDPTICKGSRSPGDTGSEDGSERYAMHPTPQQAGPPTPPTTPKEEAERLSGQPPQKRMKYIQLXGERQHQQLPVDLAGVDVRDLSSDMMANMDGLINEDLDRYLVTSSAQVQHPQVPPPHSPKCSTYTMMNVCQNIARSEQWLSRQGASQIPVSSELKLEDEMLSPEHHYTASPTSNQVQPYDYSMQHQYAAEYPTMAGQSYDYPQQPSQAHQAQLGYY…
PamSoxF1	MRTVSEMLQQDLNMTRNTLMLRGGLSTVALLSEPGNAALLQQAGCKWLEDMKEKNSGDAGSNGRGKRETRIRRPMNAFMVWAKDERKRLADQNPDLHNADLSKMLGKSWRSLSLMEKRPFIDEAERLRVKHMADHPDYKYRPRRRKGPKRTMKRNTNTAQPTGGSTVAGGSTTTSSPGTPLSAPATPVSMSASSPDHMGTSSLQTPDITPRTSPTPMDNANAMPEIKFKVSPINTIDLSYTATGYSEPLAAMGLPTPEMSPLMMEDNVFTFPNPGLEGPNHMQPYATSAQSPPSPMVGQDRINNGGCYQFNPIKMEGHGVEQDGVNSTGCGDFMPIKTEMVSQGLDNMNMSASATLSSLRALVNAPPHNQNSAVTSLISQALSQAQQEQLMQQQQQELQ…
PamSoxF2	MRTVSEMLQQDLNMTRNTLMLRGGLSTVALLSEPGNAALLQQAGCKWLEDMKEKNSGDAGSNGRGKRETRIRRPMNAFMVWAKDERKRLADQNPDLHNADLSKMLGKSWRSLSLMEKRPFIDEAERLRVKHMADHPDYKYRPRRRKGPKRTMKRNTNTAQPTGGSTVAGGSTTTSSPGTPLSAPATPVSMSASSPDHMGTSSLQTPDITPRTSPTPMDNANAMPEIKFKVSPINTIDLSYTATGYSEPLAAMGLPTPEMSPLMMEDNVFTFPNPGLEGPNHMQPYATSAQSPPSPMVGQDRINNGGCYQFNPIKMEGHGVEQDGVNSTGCGDFMPIKTEMVSQGLDNMNMSASATLSSLRALVNAPPHNQNSAVTSLISQALSQAQQEQLMQQQQQELQ…
PamSoxH	MISTVTSTCTSNGNSKFPRSTSSAACTTDIGAADTFPQENFTGFLSDTSNDSRNDGKSEAQRRSTVTQPALQNHPNNLKVVLPTTVASKPNSSIGNITPISSGQMFYLLPASTVKNAASTGAIILNRPSIESESQTGKVTKTSSVNTTTPSITCKIGEKLYKCFEIESTTEDESHMVSKLSTAEGESCMVSKLSTTEEESRMVSKLSTTEDEARMVSKLSTTEEESHMVSKLSTTEEESRKVSKLSTTEEESRMVSKLSTTEEESRMVSKLPATEEESHMVSKLSTAEEESRIISKLPATEDESRMVSKLSTTEDEAPMVSKLSNTEEESRKVSKLPATEEESRKVSKLSTTEEESRMVARLSPTQQHPVTTSHQLHPRTTGHPVDTIPSLGSHPSSQQ…
PlbSoxB1	MYKSTSDMMEQTELKPNISVAAMASPSQSISQVHHGQPGTPVSMVGTPGTPGSGGKNIPNDRVKRPMNAFMVWSRGQRRKMAQENPKMHNSEISKRLGAEWKLLSDEQKRPFIDEAKRLRAVHMKEHPDYKYRPRRKTKTLMKKDKYALPGMISPGQGPPGMQRQVADGMQGYHHLNGYMNGGYPMMQHEQLQHLQAHSFGGSQMAGNAALHPRYEMPGQPIYQPMTCAPTGSYLNSASYSTPAYAQMQQQSSKSEQGSDRAAAISAARNISSDSLRDMISMYLPDGNDPNAQRQAAIHAYQQSVSSAGVNGTVPLTHM
PlbSoxB2	MDGITKANEHVKRPMNAFMVWSRGQRRKMAQENPKMHNSEISKRLGADWKLLSEEQKRPFIDEAKRLRALHMKEHPDYKYRPRRKPKNMMKKDRYAFPIPCIPTTSSYGQVTTSASDHITAEKMRSYLPSAMAAHPYSILDHHSAKLDSSPAMRAAEMAAAAGALYPSHLSPYLYPPTLPGSAFGKIPPGATSPIPPHAHSVHNQSQYMMPYGWPGSPDIQRPVAYILVKPDMEPHYGVPHPAIRPTVPVPTRPTAAI
PlbSoxE	MHKDIMSVQISDMERPLSRGSDGPVSPGCSESGSESSDTLHVDTPSSLDPRFSPSIRDAVSRVLQGYDWSLVPMPTRVSGNPNAKPHIKRPMNAFMVWAQAARKKLADQHPHLHNAELSKTLGKLWKLLSEPEKQPFIEEAERLRQQHKKDHPDYKYQPRRRNKSNNKPSKGPLSSDSTLCKGSRSPGDTSSDDGGKRYAVHATPQQNGPPTPPTTPKNDADCLNGQPPQKRMKYIQLLKGDRQQQQLPMDLAGVDVRDLSSDMMANMDGLINEDLDHYLVASSAQSPQAQPTANCNTYAMMNSCQSLTRSEQWVNRQGIPPIPVAVSVSNTMKLEEEILSPEQHFSSSPTSNQVQPYDFSMQPHYAEYPSPTGQTYDYPQQPQPAQIGYYANNPNSPS…
PlbSoxF	MRTVSEMLQQDLNLSRNNLMIRGGGVGGGLNTAALLAAAEPGTASLLHGCKWLEEMKDKNAEAASNGRGGKRETRIRRPMNAFMVWAKDERKRLADQNPDLHNADLSKMLGKSWRSLTLMEKRPFIDEAERLRVKHMADHPDYKYRPRRRKGPKRTMKRNSSNVSAAGSTSTSTSPSSPLSAPPTPLSMAASSPEHMGTSTLQTPDVTPRTSPTPMDNVNAGPDIKFKIHPINTIDLSYTSYSEPLAAMGLPTPEMSPLEMMEDNVFTFPNPGLERTGVVSQLQPYATSAQSPPTPMVEPDRVCYFSPIKSEPGAHGGDNLNMSASATLSSLRALVNAPPQTCGNSNTPMTELISQALTQAQQQQLQQLQQQQQQEQLQQMNNISNHQTRTQTTESFPQ…
PlbSoxH	MLSGLNLPTSNRCSLVLGPNTSISTVHLMSSANLATSVDIRPCLLEEKRADASQRRETLSSRLLLHDAPSSHTATKSCLEKADENTINAQENPQTFTSHSRQNPSPSQSRPNSLTILTPSTPDYPNSRVGNGDSNDGRQLFYLVPASEVNSGSSILHGVSNNRFHQTGSTSYPKPQAAVPTKPSTLQTTPPSITCKIGEKLYRCVEIGKQPTANITKADGCSSVQISEVIPSRRPLQQESVLTSSATSQPRSTGQAVVCDSVQSSCGGPHAQPGLGPTNMSVSTEVNQPATSPKTPQDVEDDQPKKTTPTRQSLNEGSTVAVPESGGGAASPAVDRTFTELTNYKPRSPEILHPMGSAAEKPRTIVDEDDPTLQTHHAVPSVQINENNSSLPRNASHQS…
StpSoxB1	MSVPGVHEQPELKHSVNVMASSIPGMAHHVGVTQASVMGNGPAGMGGNKNNSNPNNNPDRVKRPMNAFMVWSRGQRRKLSQENPKMHNSEISKRLGAEWKLLSEDEKRPFIDEAKRLRAVHMKEHPDYKYRPRRKTKTLLKKDKFTLPGIINPQTGAPVQRGVGDGMHGYQHLNGYMNGYPSMMQDQLSHLPSHSYGAHQAAQMANSGLHHRYDMAQLGYPAMSTTHAASYLSPAAANYSAAYSQAAMMHHAPSGTSAAKSEQASMPTERTQSAATAVSAGGRPMPGDSSLRDMINMYLPGDANDPNVQRQHAMQQAAAAAYHGTSVTSTSGVGVNGTVPLTHM
StpSoxB2	MMMDSAMGKGTDHVKRPMNAFMVWSRGQRRKLAQENPKMHNSEISKRLGAEWKLLSEDDKRPFIDEAKRLRALHMKEHPDYKYRPRRKPKSLMKRDKYAFPIPCIPTSSPYQVATSQADMMNMASAEKARTYLSSHQHHAAAAAAAASQYSVLEHAQKLECPTSLIRDFPHHPALYPPPHMYPTSAGAVPGSAVGKLPGGSAAAAAAAAAAGYSAQPYMMPYPAWPGQDGVQRPVAYILVKPDMEPYGPTHPAIRPTMPLPTRPTAATAL
StpSoxC	MVPQNLTSNGLITMQSQQIPNGHGSPGSTGSSEELRQSTLDIAEDICQTNWKGNNGHIKRPMNAFMVWSQIERRRIMETTPDMHNAEISKRLGRRWKTLDEVAKSPYVEEAERLRLLHMAQYPDYKYRPRKKSKPTTKPEAAKTTSSKPKANKPKSSSKLTKMNGIVIDQMHPHQIVQSGRIEKIPKLKLTIDKKFRENMKASKIVELVPSQLTPPAKVPASPTGSNTDPCNEQSLYEDYANIQHTYEMQRYEFGVPSGATSTTCSSPASSDVSQQSSMSTNSSVSSMSTGSSYCAQQSIEDVVFPGGLTGSEFNNFNFGSVPDDLSPLDSVGSNGSHFEFPDYTTPEVSELIDSDWLLSSMISAYN
StpSoxD	MGSEMRDSVVTAASPVHIKKEPCDPSEEAMDCEEGQRLKIVEDGQREEKEDEGSQRSPRVGVLDLAERKPEQMITLKQHLMIGRTALHRESALEEVAQRSGSKSGSCGDDTQSREDAMRDDLNERLQQEATHNGHAEDEEVGRTSREQDLEDTLAVKDQKLEQLVGQLGTLREQLLAQQAEAAALQRSQVQRQQRQMELQRMQQDMLQRQQQQLMEQHHKINILMQALQQQQQQQPASPSPSSAAAAAAAAGGGFVRLIPVYPTDYVRPPAPILVTSPNGHNAALGLASQANGKQIPSPTTPLGQAKLATSPVGSGHIPAVSPMTGSPKGLLTIPHASFPPTGFPTMPRGSPTGMQAYHEMTPDQPLNLSQKGSSSDSYRSDGSPIGSPLTPPPTQVCV…
StpSoxE	MSSPESLELHHSLSEGSSPRTPGSDSDDASSECSREDLAILSSRVDPSSLVVGXEGTAAQFSPSIRDAVSRVLNGYDWSVVAIPSRTGPNGKRKPHIKRPMNAFMVWAQAARKKLGNQYPQLHNAELSKTLGKLWRLLSDKEKQPFIEEAERLRQQHKKDYPDYKYQPRRRNKNDNNPKKPCLTGNRPSLVPSPDSSNHVSTKALLSAMVGEEITEANLKERTEKLGMMMGGAGGQGPPTPPTTPKNDLECTRPNKRQKYSLKVKTEMPVDFAGVDVRDFGGDIMGMEEFSSEELDQYIVQTIASVTSSQPMPGQQGMVRQSCAMPPFTTHSTYPMSNVNTQSSTGRQWMGRPHPNGGNTSPLQTTVLDNVNSKMEHDMMSPPPQYPSSQHLHQMQAFH…
StpSoxF	MRTVSELLRNDPKSGYPLATANALQSALLASNGTLIAGTALSGGMGVWSEAVVGQRVLDNGGGLRGRKEARIRRPMNAFMVWAKDERKRLADQNPDLHNADLSKLLGKAWRSLTLMQKQPFVEEAERLRLKHMADHPDYKYRPRRRKGKKRQSRSRDGSSGDASSSSTPSTPSPTTPQTNGLPSSAMPTPEGSPRTSPTPMDNLNGNMPGGLIDNCKYKLPSFQSIYDPLSSNTLTQYNKSDSGHMVGLPTPEMSPIDHSDNVFTFPPSSSSDTLMQPNLSGVQATSNVFAPIHSPGMVIKSEPGVYEFQQQCVVDNAELTNQMNVTATMSASSNLRALVAMSQNPCPQQQNIVATQQQHHQHDQHQHMQQQMQTHIFQQQQQQQQQLQTVELQQQGFN…
